# Supplementary material for: A single epidermal stem cell strategy for safe ex vivo gene therapy
Source: EMBO Mol Med. 2015 Feb 27;7(4):380–93. doi: 10.15252/emmm.201404353 (PMC4403041; doi:10.15252/emmm.201404353)
Supplement: Supplementary file 8 — Supplementary Table S1 [file emmm0007-0380-sd8.xls]

## Sheet: Feuil1
Droz-Georget et al. Table S1
Clone	Aborted	Clonal	COLVII		Clone	Aborted	Clonal	COLVII
ID	colonies	type	expression		ID	colonies	type	expression
6	0.03	H	+		45	0.9	M	-
22	0.03	H	+		49	0.92	M	+
54	0.05	H	-		52	0.92	M	-
24	0.09	M	-		48	0.94	M	-
61	0.13	M	+		19	0.94	M	+
3	0.15	M	-		41	0.96	M	-
11	0.24	M	+		50	0.97	M	nd
5	0.26	M	-		47	0.98	M	nd
23	0.27	M	-		4	0.98	M	+
17	0.27	M	+		65	0.98	M	nd
29	0.29	M	+		64	0.99	M	nd
28	0.3	M	-		43	0.99	M	-
66	0.45	M	-		21	0.99	M	-
20	0.46	M	+		34	1	P	+
57	0.48	M	+		42	1	P	+
58	0.49	M	+		67	1	P	+
27	0.53	M	-		26*	nd	P	+
9	0.56	M	+		30*	nd	P	-
15	0.59	M	+		31*	nd	P	-
51	0.62	M	-		32*	nd	P	-
53	0.65	M	-		33*	nd	P	+
36	0.67	M	+		35*	nd	P	-
59	0.68	M	-		37*	nd	P	+
8	0.68	M	+		38*	nd	P	-
46	0.71	M	-		39*	nd	P	-
18	0.76	M	+		40*	nd	P	-
44	0.77	M	+		55*	nd	P	-
13	0.77	M	+		56*	nd	P	+
12	0.8	M	-		60*	nd	P	-
25	0.86	M	-		62*	nd	P	+
7	0.86	M	+		63*	nd	P	-
16	0.87	M	-
